# Supplementary material for: EAGER: efficient ancient genome reconstruction
Source: Genome Biol. 2016 Mar 31;17:60. doi: 10.1186/s13059-016-0918-z (PMC4815194; doi:10.1186/s13059-016-0918-z)
Supplement: Additional file 1 — The following additional data are available with the online version of this paper. Additional file 1 contains the full report automatically produced by EAGER. (XLS 9.50 kb) [file 13059_2016_918_MOESM1_ESM.xls]

## Sheet: Leprosy_report
Sample number	Sample Name	# of Merged Reads	% Merged Reads	# reads after C&M prior mapping	# mapped reads prior RMDup	# of Duplicates removed	Mapped Reads after RMDup	% mapped Reads after RMDup	Cluster Factor	Endogenous DNA (%)	Mean Coverage	std. dev. Coverage	Coverage >= 1X	Coverage >= 2X	Coverage >= 3X	Coverage >= 4X	Coverage >= 5X	# of reads on mitochondrium	MT/NUC Ratio	DMG 1st Base 3'	DMG 2nd Base 3'	DMG 1st Base 5'	DMG 2nd Base 5'	DMG average read length	GC content
Sample 1/5	3077	5437812	94.78 %	5737174	1023502	410234	613268	10.689	1.669	17.84	11.46	13.33	99.67 %	98.71 %	96.77 %	93.55 %	88.98 %	0	0	0.006	0.0046	0.0014	0.0012	60.87	56.74 %
Sample 2/5	Jorgen625	12956100	80.5 %	16093580	2659178	94005	2565173	15.939	1.037	16.523	125.23	28.13	100 %	100 %	100 %	100 %	99.99 %	0	0	0.0019	0.0008	0.0016	0.0005	164.24	57.35 %
Sample 3/5	Refshale16	32041091	73.61 %	43528407	12782665	3872555	8910110	20.47	1.435	29.366	206.99	126.02	100 %	100 %	100 %	100 %	100 %	0	0	0.0021	0.0017	0.0011	0.0008	79.91	57.47 %
Sample 4/5	SK2	51364343	99.27 %	51741310	48211553	47412951	798602	1.543	60.37	93.178	15.38	30.81	99.93 %	99.73 %	99.29 %	98.34 %	96.62 %	0	0	0.0022	0.0014	0.0009	0.0005	74.5	56.72 %
Sample 5/5	SK8	7683942	72.5 %	10597941	1227067	185913	1041154	9.824	1.179	11.578	24.06	23.41	99.99 %	99.95 %	99.85 %	99.67 %	99.36 %	0	0	0.0038	0.0028	0.0021	0.0015	81.41	56.91 %
